# Supplementary material for: Prochlorococcus and Synechococcus have Evolved Different Adaptive Mechanisms to Cope with Light and UV Stress
Source: Front Microbiol. 2012 Aug 8;3:285. doi: 10.3389/fmicb.2012.00285 (PMC3441193; doi:10.3389/fmicb.2012.00285)
Supplement: Supplementary Table S1 — List of primers used for real time PCR reactions. Most primers are targeting a specific gene. Exceptions include the psbD pool and psbA pool primers, which were designed to amplify the two psbD gene copies and all four psbA copies present in Synechococcus sp. WH7803, respectively. Furthermore, one primer set targets two psbA genes (SynWH7803_0366 and 2084), which have nearly identical coding sequence and 5′-UTR. Genes are classified by functional categories, as indicated in the first column. The Cyanorak database of picocyanobacteria protein families is publicly accessible at http://www.sb-roscoff.fr/Phyto/cyanorak/ [file Table_1.xls]

## Sheet: Table S1
				Synechococcus sp. WH7803			Prochlorococcus PCC9511
Functional category	Cluster N°	GeneName	Product	ORF ID	Primer forward sequence	Primer reverse sequence	ORF ID	Primer forward sequence	Primer reverse sequence
Photosynthesis	32	psaB	Photosystem I core protein PsaA	SynWH7803_0392	GGCCACCGGTTTCATGTTC	CGATGGTCTCGATCAGCTCTT	PMM1523	GATCAGGTATTACCGAAGCAATGA	CCAATGATATAAGCCTGAATAAGCTATATT
	8058/9	psbA pool	Photosystem II protein D1 pool	n.a.	TGGCTGCCCACGGTTACT	TGCGGCTGTTGTTGAAGGA	n.a
	8058	psbA	Photosystem II protein D1:1	SynWH7803_0784	AATCCAGGCTTTCTCTGAACGT	GCGAATTGCGGTAGCCATAA	PMM0223	TTTCCAGGCAGAGCACAACA	ATCCTCCGAACATACCTGCAA
	9	psbA	Photosystem II protein D1:2	SynWH7803_0790	TTTCTTTACCGCTGAAGGGTTT	GCTGAATGGTGGTGGTCATG	n.a
	9	psbA	Photosystem II protein D1:2	SynWH7803_0366/SynWH7803_2084	GCATCCTGCCCTTCCGTAA	GCTGAATGGTGGTGGTCATG	n.a
	42	psbD pool	Photosystem II D2 pool	SynWH7803_1647	CGTGGAAAACACCCTGTTTGA	GGGCTCGAACGCCTTGA	PMM1157	GGAACTTTGTTGCATTACATGGAGTA	ATACCTACAAGACCAGCAATTTCAAAT
	7	ftsH	FtsH ATP-dependent protease	SynWH7803_1216	GCCAATCTTCTCAACGAAGCA	AGAGGCTGATCGTTTCCTTACG	PMM0743	TCAAGCTATGCAATTTGGGAAA	CCTGCGACATCGTCAAATACA
	173	pcb	Light -harvesting complex protein Pcb	n.a.			PMM0627	GGGCTGGTAATTCAGGTGTAGCT	CCCTGCATGAGCGACATG
	7994	mpeA	C-phycoerythrin II alpha chain	SynWH7803_0492	TGGACGAACTGGCCATCAAC	GGGTCGATGCTGAGAGCTTTG	n.a
	8016	mpeE	Phycobilisome linker polypeptide, C-phycoerythrin II-associated	SynWH7803_0487	TCCGGCCCTCGAATTCAT	CGGTCGCTGCGTAGGAA	n.a
	8022	mpeD	Phycobilisome linker polypeptide, C-phycoerythrin I and II-associated	SynWH7803_0502	TCTGATCCGCGCCACCTA	CCGTTCCGACTCCATCAAAT	n.a
	69	cpeA	C-phycoerythrin I alpha chain	SynWH7803_0486	GTCGCTTCCCTTCCCAGAAC	GCGGCAGCACGTTGAATAT	n.a
	8020	cpeE	Phycobilisome linker polypeptide, C-phycoerythrin I-associated	SynWH7803_0501	TTGGCGGCGGCAATC	CGCCTAGTTGAACGCGTGAA	n.a
	1207	rpcA	R-phycocyanin II alpha chain	SynWH7803_0479	TCACCTACTGCCTCGTTGCA	GTCCAGACCGGCGATCAG	n.a
	8006	apcA	Allophycocyanin alpha chain	SynWH7803_2026	GCCGAAGCCCGCTATCTC	GCCGACGAAAGCCTTGATC	n.a
	1118	atpD	ATP synthase delta chain (F1)	SynWH7803_2018	TGATCGCCAGCGTTTGACT	TCGCGATACAGCTCCAGGTA	PMM1452	AATCGACCCATCCCTCATTG	ATTTGAGAGGCAAGACTAGCATCA
	1121	atpH	ATP synthase C chain (F0)	SynWH7803_2021	CGCCAGCCTGAAGCTGAA	AGATGGTCAAAGCTTCCATGAAG	PMM1455	GCCCGGGCCTTGGA	AGGTTGGCGGGCAATACC
	698	chlG	Chlorophyll a synthase, 33 kD subunit	SynWH7803_1176	ACTACGACCGCGAGATCGA	AATGGCCCCGGATGGA	PMM0428	CAATCACATGGATCCCCTTGA	TGCTAGTGAGGCTAAAACATTACTTATTGT
	2331	PcCAO	Chlorophyll b synthase	n.a.			PMM0808	GATTTTCAGTTAAAGATTCCGTATCTGA	CACCATGAACCCAAAATATATGAAGT
	681	rbcL	Ribulose bisphosphate carboxylase large subunit	SynWH7803_0678	AGCTGGAAGGTGATCGTCAGA	CGGGCACGAAGGATTCG	PMM0550	GCCAAGAAGGTGTCCCAAGA	TCGACCAAGTACCAGTAGAAGATTCA
	1196	crtR	Beta-carotene hydroxylase	SynWH7803_0337	TCTCGATGCCAAGGGATCA	CCATCCGCTCGGGTTTC	PMM1723	TGGAGTCACTTTAGGTATTTTCTTTGAT	AATTGCCTGGATAAACTCTTGAATTT
	1790	ocp	Carotenoid binding protein	SynWH7803_0929	CCCCAGGGCTACAAGCTTTCTG	GCCCTGCTCCACCTTCTTC	n.a
	3367	PTOX	Plastoquinol terminal oxidase	n.a.			PMM0336	AATGGAGAAAAGAGGAGGAGATAAGTT	AAACCATGATCCAGTAATAGACAAGTACA
ROS Protection and Detoxification	1897	katG	Catalase/peroxidase	SynWH7803_0792	GAAGGTGCTGCTCTCCATGAG	CCTTTGCCCGATTCGTAGGT	n.a
	1824	sodB	Superoxide dismutase [Fe]	SynWH7803_1742	CAAGCACCACAACGGTTACG	GGCTTTTGCCGTCGAGATC	n.a
	1853	sodC	Superoxide dismutase [Cu-Zn]	SynWH7803_0951	GACCAAGGGCTCGTGATCA	GCTCACCCTCGCTCAATCC	n.a
	1889	dpsA	Putative starvation-inducible DNA-binding protein DpsA	SynWH7803_2460	AACCCACAGCCGATTTGCT	CAGGCGGTTTTCTCGTGGAT	n.a
	1843	sodN	Nickel-containing superoxide dismutase	n.a.			PMM1294	TGTGATGGTCCTTGTGGTGTTT	TCTTTGTCATTGCTAATACTGCTTCA
	269	rub/hoxR	Rubredoxin	SynWH7803_0251	GCACTGCCTTTGAAGATCTGGAT	AACCCTGCTGCGGCAAAC	PMM0295	TGTAGAAGTTGTGGATACATTTATGATCCTAT	GCCGAGAAAGGAGTATTTTTAGGAA
	308	n.a.	Glutathione peroxidase	SynWH7803_0151	ACACCACCCTCAACCAAACC	CCACCAGGAACTTCTCGAAATT	PMM1006	AGCAAATGGAGAAGCGAAAAAA	ATAACTGGCGACGTTTACTATCAAAATT
	445	grxC	Glutaredoxin	SynWH7803_2322	ATGCCGAGCGTCGAGATCTA	TGGCGCGCACACAAAAC	PMM0179	TCATGATGGAGAGAGCTAATGGTAAA	AACCACCAATACTTTTGTCATCAATG
	38	prxQ	Peroxiredoxin	SynWH7803_2172	TTCATGGGCCGCGAATAC	TCCCTGAGCATCCACAACAA	PMM0079	AAGATAGCGCTGCTTCACATCA	TCAAGAGAACAAAAGGTAAGTCAAATTTT
	812	prxQ	Peroxiredoxin	n.a.	CGCCAACTGCTGCAATCAG	CCCGGACGCAATGTGATC	PMM0903	GACCCCAATGGTACTATTAGTGCAA	CCTCTGGTGAAATCAAAAAAGTATTCC
	8024	prxQ	Peroxiredoxin	n.a.			PMM0345	ATGCACTATAGAGGTTTGCGGATT	CCAAACTTGAGCACCAAGGACTT
	167	2-Cys prx	2-Cys Peroxiredoxin	SynWH7803_1118	TGCGCGGCCTGTTCA	ATCGTGGCGTGCATGATCA	PMM0856	TGATGGTGAAGCTGATAGAGGTTTATT	GCTTTATTCACTGTCGTGTGCATT
	8028	trxA	Thioredoxin (m-type)	SynWH7803_1592	CCGACGCTTCATTCGAACA	ACACCAGGGAGCCCAGAAAT	PMM1061	GCCCCCGCCGTAACTG	ACTAAAACTGGCAGATTACTTTGCAAA
	1301	n.a.	Thioredoxin reductase fused with a thioredoxin domain (large NTR System or NTRC)	SynWH7803_1634	ACACCGCAGCGATTTATGC	CGCTGGAATCCCGTGATC	PMM1150	AGGCGGAGATTCTGCATGTG	AAATGCACCTTGCTACCATATTTTG
	471	txlA	Thioredoxin-like protein TxlA	SynWH7803_0324	AAGCCCACGATTCTGGAGTTC	ATCGCGGGAGCCATCTC	PMM0242	TGGACAATCATCTATTGATCCTGAA	CAACTTTTGGAGCCATTTCCTT
	1171	n.a.	Possible thioredoxin	SynWH7803_0264	AACCGGTGCTGGTGATGCT	TTCCACGTGCTTCACGAATG	PMM0283	CCTGATTATTTGAGATTACAAGCACAA	AAGCCGCTTTTAATTCCTTAGCA
	1233	n.a.	Possible thioredoxin	SynWH7803_0593	CAGGGTTGCTGTCTGTGTGAA	GCAAGCGGAGGCTCAAGAG	PMM0412	GGGATGTTGCCTTTGTGATTCA	TCCTCTAGATTAGGGAATAACTCATTAAGATT
	47	trxB	Thioredoxin (x-type)	SynWH7803_1890	CCAGGTGCAGGGCATTCC	GCGATCTCCGCACCATCA	n.a
	1644	ftrV	Ferredoxin-thioredoxin_reductase,_variable_chain	SynWH7803_1993	TGCAGCCTGGTGACAAGGT	CGATGTTCGGGATGGTTGTAG	n.a
	1648	ftrC	Ferredoxin-thioredoxin_reductase_catalytic_chain	SynWH7803_2151	CCAGCGCACAGGGACCTA	CCAGTCCCTTCAGCACAACA	n.a
	1904	n.a.	Thioredoxin-disulfide reductase (NTR system)	n.a.			PMM0211	GAAGCTACGGTTCTTACTAAATTTGCTT	GGATGTAATCCAATGTACCGTTGAA
DNA Repair	1330	phrA	Deoxyribodipyrimidine photolyase (DNA photolyase)	SynWH7803_0262	TGGCCCGTAGTGATGAACAG	GAACAGGGCCTGCTGGTAGA	PMM0285	GGAGAGACCGGAGTACCTATAGTTGA	GCGACTATCATCCTACATCTATTATGCA
	1460	n.a.	Uncharacterized protein related to deoxyribodipyrimidine photolyase	SynWH7803_1271	GTTATCCCATTCGCCATGAAG	GGAATCGCTGGTCGAGAAAG	PMM0425	CGTCAAATAGTTGGATGGAGAGAA	ACTCAGGCATAGGCTT ATTATCAAAAT
	1540	n.a.	FAD binding domain-containing protein	SynWH7803_0267	TCCATCCATGAGAGCCAAGAA	GAAGCTCCCGGCTGTAACTG	n.a
	1541	n.a.	DNA photolyase light-harvesting cofactor binding domain-containing protein	SynWH7803_0266	CCCAGCTCTGTTTGTGTTCGA	AGGCGTTTGCGGCTGAT	n.a
	1584	phrB	Deoxyribodipyrimidine photolyase (DNA photolyase)	SynWH7803_0636	CCGATCGAATGGGAGGATTT	AGCGCTCGTGATCCAGAGA	n.a
	3563	n.a.	Flavin adenine dinucleotide binding domain-containing protein	n.a.			PMM1360	TGTGGTGTAATTTTATTTCAGAA	TTCATAGGTTTCAATATCGTATTCATA
	538	recA	Recombinase A	SynWH7803_0439	TCTCGTGCTCGGGCAAA	TCTCCAAGACGCATGATCGA	PMM1562	GCTGAACATGCTTTAGATCCAGTCT	GTATCTGGCTGCGAAACTAGTAAATTT
	367	uvrA	Excinuclease ABC subunit A	SynWH7803_2529	CTTCGCGTGTCCTGAGCAT	CATAGGGACTGTTGAAGGAAAACA	PMM1712	GATAATTGATCTTGGACCTGATGGA	ACTTATTGGATGCTTCGCAACA
Cell Cycle / Division	64	sepF	Cell division protein SepF (Cdv2)	SynWH7803_0572	TGACCAATTCAGCCCATGAA	GACGCCTGCTCCACATCCT	PMM0395	GAAAGAGTCGGTGAAAGCATTTTT	GCCTCCTCTGGGAAAGAACTAGT
	705	ftsZ	Cell division protein FtsZ	SynWH7803_1759	TGATTGTGATCCCCAATGACA	GTCCGCGCTGCGAAAC	PMM1309	GGGATAGTAACCAAGCCATTTTCA	TCTGCTAATCTTGCAATCCCTTCT
	950	dnaA	chromosomal replication initiator protein	SynWH7803_0702	AACATCCGCGAGCTGGAA	GCCGGTAATGGACGCAAA	PMM0565	TGGTGTCGGTCTTGGAAAGAC	CTTTCGCATCTGGATCAATTTCT
Circadian Clock	1641	kaiA	Circadian clock protein KaiA	SynWH7803_1966	ATCAGCTTGAGCAGCTGGGATA	GGCCCTGGCGCAGAA	n.a
	1087	kaiB	Circadian clock protein KaiB	SynWH7803_1965	CCCTCAAAGTGATTGACGTTCTC	GGTGTGGCCAGGATCTTGTC	PMM1343	AAACAACCTCAACTTGCTGAAGAA	TAACAGGAGGAGGTAAAATCTTTGC
	1086	kaiC	Circadian clock protein kinase KaiC	SynWH7803_1964	CCGGGCTCTGAACGTGTT	TTCGCGGATCCCTTTGTC	PMM1342	AGGAACCGTACATATGAAAGGAGAA	CTCATCGCTCCTAAGGCAAAA
Regulation	9056	rpoD4	Type II alternative RNA polymerase sigma factor, sigma-70 family	SynWH7803_2501	TGCCCGCACCATTCG	TGGTGATGCGACGCATCTT	PMM1697	CTCAAAGTGCTCCATGCGC	GATTGTTCTATCCATCCCTTCCA
	1	rpoD8	Type II alternative RNA polymerase sigma factor, sigma-70 family	SynWH7803_1544	GATGGTGGCGGCGAATC	CCTCCTGGATCAGATCCAGAAG	PMM1629	CAAAGCTGGGCAGCCAGTA	CAGTCCATTTCGATTTGCTCATC
	105	nblS	Two-component system sensor histidine kinase NblS	SynWH7803_1963	GTGACGACCAAAACTGGACAGA	CAGTTTGGTTTGAAGGCTGAATT	PMM1341	CTGGCATAACATTTTTTGCTCTTAATAGT	TGTCATTCATACCAGCATCTCTTTG
	8014	rpaA	Two-component system response regulator RpaA	SynWH7803_2242	CCTGGAATTTGAGCTGTTGCA	CGAGGGAGCCACGGTTT	PMM0128	CGCAAGCCAAAATATATAAAAACTGT	ACCATTATCAACCTGAGCTACCG
