# Supplementary material for: Prochlorococcus and Synechococcus have Evolved Different Adaptive Mechanisms to Cope with Light and UV Stress
Source: Front Microbiol. 2012 Aug 8;3:285. doi: 10.3389/fmicb.2012.00285 (PMC3441193; doi:10.3389/fmicb.2012.00285)
Supplement: Supplementary Table S2 — Daily variations of the expression of selected genes, as measured by real time quantitative PCR, for picocyanobacterial cells acclimated to a modulated 12/12 h L/D cycle of VL with or without UV radiations. All data are expressed as log2 (Fold Change) ± mean deviation for two biological replicates. For each gene, transcript levels are normalized to the reference time point 6:00 in VL. Genes are classified by functional categories, as indicated in the first column. This table is a detailed version of Figure 7 of the main manuscript. [file Table_2.xls]

## Sheet: qPCR data
						Synechococcus																	Prochlorococcus
						HL								UV									HL								UV
	Functional category	Cyanorak Cluster N°	Gene Name	Product	ORF ID	6	9	12	15	18	20	22	2	6	9	12	15	18	20	22	2		6	9	12	15	18	20	22	2	6	9	12	15	18	20	22	2	ORF ID
	Photosynthesis-Photosystem I	32	psaB	Photosystem I core protein PsaA	SynWH7803_0392	0	0.14 +/- 0.17	2.58 +/- 0.28	4.61 +/- 0.71	4.01 +/- 0.81	2.56 +/- 0.92	2.21 +/- 0.85	0.98 +/- 0.83	0.84 +/- 0.81	1.29 +/- 0.93	2.76 +/- 0.47	4.82 +/- 0.66	4.43 +/- 0.51	2.94 +/- 0.54	2.08 +/- 0.53	1.21 +/- 0.52		0	-1.63 +/- 0.14	-1.36 +/- 0.41	0.45 +/- 0.24	1.37 +/- 0.87	1.57 +/- 0.41	1.08 +/- 0.08	2.04 +/- 0.17	0.64 +/- 0.46	-1.48 +/- 0.16	-2.01 +/- 0.04	0.36 +/- 0.31	1.44 +/- 0.01	1.16 +/- 0.18	0.97 +/- 0.07	1.24 +/- 0.32	PMM1523
	Photosynthesis-Photosystem II	n.a.	psbA pool	Photosystem II protein D1 pool	n.a.	0	4.61 +/- 0.21	5.74 +/- 0.39	5.49 +/- 0.11	2.95 +/- 0.13	1.34 +/- 0.26	1.51 +/- 0.12	1.49 +/- 0.02	-0.37 +/- 0.33	5.35 +/- 0.18	6.18 +/- 0.01	6.09 +/- 0.24	4.16 +/- 0.63	1.83 +/- 0.27	1.11 +/- 0.55	0.21 +/- 0.26		n.a.	n.a.	n.a.	n.a.	n.a.	n.a.	n.a.	n.a.	n.a.	n.a.	n.a.	n.a.	n.a.	n.a.	n.a.	n.a.	n.a.
		8058	psbA1	Photosystem II protein D1:1	SynWH7803_0784	0	-0.53 +/- 0.59	-1.36 +/- 0.19	0.42 +/- 0.55	2.31 +/- 0.35	0.22 +/- 0.08	0.04 +/- 0.12	-0.02 +/- 0.21	-1.11 +/- 0.23	-0.85 +/- 0.75	-3.61 +/- 0.41	-3.03 +/- 0.41	2.51 +/- 0.55	1.38 +/- 0.32	-0.05 +/- 0.12	-0.91 +/- 0.21		0	4.08 +/- 0.17	4.61 +/- 0.22	4.02 +/- 0.56	1.51 +/- 0.95	0.42 +/- 0.61	-0.09 +/- 0.33	1.31 +/- 0.51	0.43 +/- 0.39	4.21 +/- 0.45	5.23 +/- 0.41	4.71 +/- 0.32	1.21 +/- 0.25	-0.12 +/- 0.08	-0.91 +/- 0.09	-0.27 +/- 0.17	PMM0223
		9	psbA2	Photosystem II protein D1:2	SynWH7803_0790	0	2.79 +/- 0.38	3.85 +/- 1.11	3.26 +/- 0.47	0.58 +/- 0.08	-1.27 +/- 0.51	-1.02 +/- 0.04	-0.56 +/- 0.22	-1.23 +/- 0.68	2.52 +/- 0.44	4.23 +/- 0.37	3.52 +/- 0.05	0.32 +/- 0.56	-0.76 +/- 0.15	-1.84 +/- 0.01	-2.03 +/- 0.21		n.a.	n.a.	n.a.	n.a.	n.a.	n.a.	n.a.	n.a.	n.a.	n.a.	n.a.	n.a.	n.a.	n.a.	n.a.	n.a.	n.a.
		9	psbA3/4	Photosystem II protein D1:2	SynWH7803_0366/2084	0	4.61 +/- 1.05	5.64 +/- 1.19	5.04 +/- 0.75	0.72 +/- 0.61	-0.43 +/- 0.32	-0.63 +/- 0.43	-0.38 +/- 0.23	-1.69 +/- 0.91	4.61 +/- 0.69	5.34 +/- 0.68	5.23 +/- 0.64	3.04 +/- 1.21	0.55 +/- 1.31	-0.79 +/- 0.94	-2.38 +/- 0.01																		n.a.
		42	psbD	Photosystem II D2 pool	SynWH7803_1647	0	4.67 +/- 0.57	5.27 +/- 0.71	4.81 +/- 1.07	3.31 +/- 1.17	1.65 +/- 0.83	1.91 +/- 0.81	1.06 +/- 0.81	-1.47 +/- 0.66	4.15 +/- 0.46	5.51 +/- 0.61	5.11 +/- 0.51	3.39 +/- 0.85	1.11 +/- 0.81	0.41 +/- 0.67	-0.63 +/- 0.16		0	1.83 +/- 0.04	2.79 +/- 0.01	2.65 +/- 0.09	-0.39 +/- 1.24	-0.01 +/- 0.04	0.09 +/- 0.08	0.44 +/- 0.08	0.38 +/- 0.17	2.13 +/- 0.25	3.11 +/- 0.15	3.25 +/- 0.02	0.79 +/- 0.31	0.21 +/- 0.03	-0.06 +/- 0.11	0.53 +/- 0.04	PMM1157
		7	ftsH	FtsH ATP-dependent protease	SynWH7803_1216	0	2.87 +/- 0.02	3.12 +/- 0.04	1.59 +/- 0.61	-0.27 +/- 0.56	-0.26 +/- 0.52	0.54 +/- 0.78	-1.61 +/- 0.08	-0.28 +/- 0.27	3.54 +/- 0.28	4.45 +/- 0.16	2.65 +/- 0.06	0.76 +/- 0.15	-0.25 +/- 0.16	-0.21 +/- 0.17	-0.61 +/- 0.11		0	1.74 +/- 0.22	1.23 +/- 0.48	0.23 +/- 0.81	-1.68 +/- 0.93	-0.74 +/- 0.76	-0.13 +/- 0.25	0.68 +/- 0.63	0.19 +/- 0.71	1.01 +/- 0.68	0.88 +/- 0.54	0.11 +/- 0.71	-2.51 +/- 0.51	-1.95 +/- 0.73	-0.64 +/- 0.89	0.33 +/- 1.11	PMM0743
	Photosynthesis-Light harvesting	173	pcb	Light -harvesting complex protein Pcb	n.a.	n.a.	n.a.	n.a.	n.a.	n.a.	n.a.	n.a.	n.a.	n.a.	n.a.	n.a.	n.a.	n.a.	n.a.	n.a.	n.a.		0	-1.94 +/- 0.22	-1.19 +/- 0.37	0.87 +/- 0.42	0.68 +/- 0.11	0.18 +/- 0.11	-0.16 +/- 0.12	1.04 +/- 0.21	0.33 +/- 0.01	-2.26 +/- 0.35	-2.52 +/- 0.03	0.24 +/- 0.24	0.75 +/- 0.21	0.33 +/- 0.04	0.02 +/- 0.21	0.56 +/- 0.51	PMM0627
		7994	mpeA	C-phycoerythrin II alpha chain	SynWH7803_0492	0	1.31 +/- 0.15	2.75 +/- 0.39	5.01 +/- 1.16	4.47 +/- 1.04	2.86 +/- 0.75	2.62 +/- 0.78	1.01 +/- 0.57	0.04 +/- 0.54	1.61 +/- 0.59	1.31 +/- 0.35	4.86 +/- 0.78	4.46 +/- 0.86	2.63 +/- 0.63	1.96 +/- 0.63	0.66 +/- 0.81		n.a.	n.a.	n.a.	n.a.	n.a.	n.a.	n.a.	n.a.	n.a.	n.a.	n.a.	n.a.	n.a.	n.a.	n.a.	n.a.	n.a.
		8016	mpeE	Phycobilisome linker polypeptide, C-phycoerythrin II-associated	SynWH7803_0487	0	1.86 +/- 0.02	2.77 +/- 0.43	4.31 +/- 0.53	3.14 +/- 0.59	0.83 +/- 0.44	0.61 +/- 0.35	0.46 +/- 0.12	-0.77 +/- 0.12	1.87 +/- 0.19	-0.06 +/- 0.15	2.26 +/- 0.05	3.76 +/- 0.21	1.05 +/- 0.13	-0.29 +/- 0.18	-1.24 +/- 0.47		n.a.	n.a.	n.a.	n.a.	n.a.	n.a.	n.a.	n.a.	n.a.	n.a.	n.a.	n.a.	n.a.	n.a.	n.a.	n.a.	n.a.
		8022	mpeD	Phycobilisome linker polypeptide, C-phycoerythrin I and II-associated	SynWH7803_0502	0	0.25 +/- 0.08	2.75 +/- 0.32	3.97 +/- 0.51	2.71 +/- 0.63	1.31 +/- 0.54	0.69 +/- 0.32	0.27 +/- 0.19	-0.63 +/- 0.22	0.88 +/- 0.05	0.35 +/- 0.05	4.21 +/- 0.83	3.55 +/- 0.63	1.43 +/- 0.54	0.99 +/- 0.51	-0.42 +/- 0.86		n.a.	n.a.	n.a.	n.a.	n.a.	n.a.	n.a.	n.a.	n.a.	n.a.	n.a.	n.a.	n.a.	n.a.	n.a.	n.a.	n.a.
		69	cpeA	C-phycoerythrin I alpha chain	SynWH7803_0486	0	1.62 +/- 0.04	3.85 +/- 0.08	5.31 +/- 0.33	3.71 +/- 0.51	1.41 +/- 0.15	1.29 +/- 0.52	0.77 +/- 0.42	-0.64 +/- 0.53	1.92 +/- 0.19	2.42 +/- 0.18	5.75 +/- 0.29	4.33 +/- 0.29	1.64 +/- 0.16	0.54 +/- 0.16	-0.36 +/- 0.18		n.a.	n.a.	n.a.	n.a.	n.a.	n.a.	n.a.	n.a.	n.a.	n.a.	n.a.	n.a.	n.a.	n.a.	n.a.	n.a.	n.a.
		8020	cpeE	Phycobilisome linker polypeptide, C-phycoerythrin I-associated	SynWH7803_0501	0	0.05 +/- 0.51	2.28 +/- 0.79	4.78 +/- 0.73	4.05 +/- 1.45	2.36 +/- 0.93	2.07 +/- 1.11	1.31 +/- 0.79	-0.44 +/- 0.87	-0.13 +/- 0.81	0.93 +/- 0.44	4.71 +/- 0.93	4.41 +/- 1.04	2.23 +/- 0.87	1.55 +/- 0.87	0.21 +/- 0.81		n.a.	n.a.	n.a.	n.a.	n.a.	n.a.	n.a.	n.a.	n.a.	n.a.	n.a.	n.a.	n.a.	n.a.	n.a.	n.a.	n.a.
		1207	rpcA	R-phycocyanin II alpha chain	SynWH7803_0479	0	2.38 +/- 0.24	3.81 +/- 0.41	4.41 +/- 0.61	2.85 +/- 0.65	1.43 +/- 0.67	1.18 +/- 0.68	1.09 +/- 0.76	-0.37 +/- 0.16	2.96 +/- 0.43	3.73 +/- 0.56	4.84 +/- 0.52	3.26 +/- 0.37	1.79 +/- 0.55	0.75 +/- 0.32	0.36 +/- 0.73		n.a.	n.a.	n.a.	n.a.	n.a.	n.a.	n.a.	n.a.	n.a.	n.a.	n.a.	n.a.	n.a.	n.a.	n.a.	n.a.	n.a.
		8006	apcA	Allophycocyanin alpha chain	SynWH7803_2026	0	2.27 +/- 0.28	3.25 +/- 0.49	3.61 +/- 0.51	1.68 +/- 0.66	0.33 +/- 0.42	0.81 +/- 0.15	0.11 +/- 0.49	-0.26 +/- 0.02	2.76 +/- 0.49	2.76 +/- 0.19	3.95 +/- 0.21	2.27 +/- 0.47	0.46 +/- 0.36	0.19 +/- 0.66	-0.09 +/- 0.78		n.a.	n.a.	n.a.	n.a.	n.a.	n.a.	n.a.	n.a.	n.a.	n.a.	n.a.	n.a.	n.a.	n.a.	n.a.	n.a.	n.a.
	Photosynthesis-ATP Synthase	1118	atpD	ATP synthase delta chain (F1)	SynWH7803_2018	0	5.18 +/- 0.16	5.95 +/- 0.07	5.38 +/- 0.37	1.95 +/- 0.46	2.29 +/- 0.31	2.21 +/- 0.44	1.28 +/- 0.43	-0.31 +/- 0.24	5.92 +/- 0.06	6.15 +/- 0.14	5.85 +/- 0.27	2.06 +/- 0.47	1.57 +/- 0.82	0.88 +/- 0.72	-0.13 +/- 0.47		0	0.21 +/- 0.13	-0.78 +/- 0.41	-1.67 +/- 0.62	-1.35 +/- 0.61	-0.09 +/- 0.56	0.85 +/- 0.25	1.57 +/- 0.58	0.73 +/- 0.07	-1.01 +/- 0.21	-1.69 +/- 0.45	-2.21 +/- 0.37	-2.23 +/- 0.13	-0.51 +/- 0.34	0.31 +/- 0.05	1.19 +/- 0.05	PMM1452
		1121	atpH	ATP synthase C chain (F0)	SynWH7803_2021	0	4.95 +/- 0.27	5.34 +/- 0.1	4.71 +/- 0.52	1.43 +/- 0.74	1.51 +/- 0.57	1.65 +/- 0.61	0.03 +/- 0.43	-0.52 +/- 0.16	5.57 +/- 0.44	5.84 +/- 0.23	5.79 +/- 0.36	1.65 +/- 0.42	1.02 +/- 0.65	0.45 +/- 0.52	0.75 +/- 0.85		0	0.31 +/- 0.63	-1.14 +/- 0.08	-1.89 +/- 0.41	-1.88 +/- 0.13	-0.26 +/- 0.21	0.61 +/- 0.02	1.22 +/- 0.16	0.55 +/- 0.11	-0.59 +/- 0.01	-1.58 +/- 0.02	-2.11 +/- 0.45	-2.61 +/- 0.04	-1.34 +/- 0.25	-0.07 +/- 0.09	1.18 +/- 0.12	PMM1455
	Photosynthesis-Pigment synthesis	698	chlG	Chlorophyll a synthase, 33 kD subunit	SynWH7803_1176	0	2.28 +/- 0.11	2.36 +/- 0.12	1.48 +/- 0.41	-0.46 +/- 0.33	-0.78 +/- 0.71	-0.34 +/- 0.91	-0.31 +/- 0.47	-0.89 +/- 0.01	2.87 +/- 0.03	3.26 +/- 0.15	2.68 +/- 0.22	-0.81 +/- 0.31	-1.31 +/- 0.31	-1.22 +/- 0.32	-1.38 +/- 0.51		0	-1.05 +/- 0.35	-2.58 +/- 0.04	-1.66 +/- 0.11	-0.87 +/- 0.01	0.18 +/- 0.04	0.64 +/- 0.13	0.19 +/- 0.51	0.21 +/- 0.14	-2.17 +/- 0.31	-3.74 +/- 0.25	-3.27 +/- 0.43	-1.91 +/- 0.03	-1.01 +/- 0.01	-0.08 +/- 0.05	0.29 +/- 0.24	PMM0428
		2331	PcCAO	Chlorophyll b synthase	n.a.	n.a.	n.a.	n.a.	n.a.	n.a.	n.a.	n.a.	n.a.	n.a.	n.a.	n.a.	n.a.	n.a.	n.a.	n.a.	n.a.		0	-2.38 +/- 0.51	-2.42 +/- 0.11	-0.81 +/- 0.45	0.38 +/- 0.31	-0.11 +/- 0.37	0.39 +/- 0.09	0.18 +/- 0.68	0.51 +/- 0.32	-2.13 +/- 0.53	-2.59 +/- 0.26	-1.85 +/- 0.31	-0.91 +/- 0.16	-0.63 +/- 0.82	-1.62 +/- 0.27	-0.11 +/- 0.28	PMM0808
	Photosynthesis-Carbon fixation	681	rbcL	Ribulose bisphosphate carboxylase large subunit	SynWH7803_0678	0	4.41 +/- 0.14	5.02 +/- 0.06	4.22 +/- 0.61	0.93 +/- 0.57	1.18 +/- 0.27	1.67 +/- 0.53	0.94 +/- 0.27	-1.03 +/- 0.21	5.01 +/- 0.35	5.03 +/- 0.07	5.43 +/- 0.21	1.32 +/- 0.05	0.36 +/- 0.48	0.42 +/- 0.38	-0.61 +/- 0.44		0	-0.22 +/- 0.28	-2.54 +/- 0.94	-7.02 +/- 0.49	-6.31 +/- 0.26	-2.57 +/- 0.01	-0.31 +/- 0.08	1.39 +/- 0.02	0.81 +/- 0.02	-0.27 +/- 0.24	-3.28 +/- 0.51	-4.29 +/- 0.59	-5.66 +/- 0.45	-4.21 +/- 0.11	-1.54 +/- 0.02	0.87 +/- 0.01	PMM0550
	Photosynthesis-Photoprotection	1196	crtR	Beta-carotene hydroxylase	SynWH7803_0337	0	1.74 +/- 0.41	1.29 +/- 0.12	-0.07 +/- 0.88	-1.53 +/- 0.73	-0.67 +/- 0.48	-0.04 +/- 0.82	-0.81 +/- 0.57	-0.94 +/- 0.03	2.15 +/- 0.12	3.55 +/- 0.65	1.38 +/- 0.48	-0.86 +/- 0.66	-0.68 +/- 0.57	-0.51 +/- 0.58	-0.82 +/- 0.85		0	3.35 +/- 0.35	2.88 +/- 0.11	2.01 +/- 0.48	2.63 +/- 0.51	2.28 +/- 0.32	2.12 +/- 0.01	1.95 +/- 0.47	1.12 +/- 0.01	3.16 +/- 0.21	2.91 +/- 0.55	2.49 +/- 0.18	2.31 +/- 0.06	2.12 +/- 0.21	1.81 +/- 0.11	1.27 +/- 0.26	PMM1723
		1790	ocp	Carotenoid binding protein	SynWH7803_0929	0	4.07 +/- 0.01	2.67 +/- 0.01	1.97 +/- 1.11	0.61 +/- 1.29	0.39 +/- 1.02	0.45 +/- 0.78	0.34 +/- 0.82	-0.44 +/- 0.55	5.67 +/- 0.55	6.18 +/- 1.16	2.88 +/- 0.42	-0.34 +/- 0.52	-0.44 +/- 0.52	-0.07 +/- 0.92	-1.12 +/- 0.14		n.a.	n.a.	n.a.	n.a.	n.a.	n.a.	n.a.	n.a.	n.a.	n.a.	n.a.	n.a.	n.a.	n.a.	n.a.	n.a.	n.a.
		3367	PTOX	Plastoquinol terminal oxidase	n.a.	n.a.	n.a.	n.a.	n.a.	n.a.	n.a.	n.a.	n.a.	n.a.	n.a.	n.a.	n.a.	n.a.	n.a.	n.a.	n.a.		0	3.87 +/- 0.21	5.63 +/- 0.31	6.21 +/- 0.11	5.11 +/- 0.54	4.07 +/- 0.32	2.92 +/- 0.02	1.71 +/- 0.17	1.57 +/- 0.69	4.17 +/- 0.71	5.24 +/- 0.26	6.04 +/- 0.26	4.39 +/- 0.19	3.37 +/- 0.21	3.58 +/- 1.19	1.18 +/- 0.65	PMM3367
	ROS Protection and Detoxification	1897	katG	Catalase/peroxidase	SynWH7803_0792	0	1.57 +/- 0.09	2.71 +/- 0.32	4.43 +/- 0.41	3.31 +/- 0.55	0.92 +/- 0.48	0.37 +/- 0.51	-0.16 +/- 0.57	-0.01 +/- 0.39	2.12 +/- 0.68	2.92 +/- 0.66	4.45 +/- 0.61	4.21 +/- 0.49	2.06 +/- 0.35	0.83 +/- 0.16	-0.23 +/- 0.12		n.a.	n.a.	n.a.	n.a.	n.a.	n.a.	n.a.	n.a.	n.a.	n.a.	n.a.	n.a.	n.a.	n.a.	n.a.	n.a.	n.a.
		1824	sodB	Superoxide dismutase [Fe]	SynWH7803_1742	0	3.96 +/- 0.71	4.54 +/- 0.68	3.02 +/- 0.47	0.52 +/- 0.27	0.61 +/- 0.37	1.09 +/- 0.02	1.74 +/- 0.82	0.55 +/- 0.71	3.73 +/- 0.61	4.59 +/- 0.34	4.02 +/- 0.56	0.58 +/- 0.89	0.31 +/- 0.54	0.46 +/- 0.88	0.06 +/- 0.78		n.a.	n.a.	n.a.	n.a.	n.a.	n.a.	n.a.	n.a.	n.a.	n.a.	n.a.	n.a.	n.a.	n.a.	n.a.	n.a.	n.a.
		1853	sodC	Superoxide dismutase [Cu-Zn]	SynWH7803_0951	0	0.71 +/- 0.17	0.31 +/- 0.13	0.01 +/- 0.39	-0.79 +/- 0.58	-0.83 +/- 0.11	-0.02 +/- 0.14	0.46 +/- 0.31	-0.56 +/- 0.13	1.09 +/- 0.31	0.55 +/- 0.46	-0.16 +/- 0.05	-1.53 +/- 0.28	-1.98 +/- 0.21	-1.52 +/- 0.02	-0.71 +/- 0.11		n.a.	n.a.	n.a.	n.a.	n.a.	n.a.	n.a.	n.a.	n.a.	n.a.	n.a.	n.a.	n.a.	n.a.	n.a.	n.a.	n.a.
		1889	dpsA	Putative starvation-inducible DNA-binding protein DpsA	SynWH7803_2460	0	2.11 +/- 0.62	2.07 +/- 0.41	2.02 +/- 0.31	2.08 +/- 0.16	1.09 +/- 0.28	0.98 +/- 0.27	0.36 +/- 0.15	1.19 +/- 0.13	3.03 +/- 0.22	3.39 +/- 0.03	2.95 +/- 0.31	2.98 +/- 0.13	1.96 +/- 0.41	1.34 +/- 0.46	0.94 +/- 0.66		n.a.	n.a.	n.a.	n.a.	n.a.	n.a.	n.a.	n.a.	n.a.	n.a.	n.a.	n.a.	n.a.	n.a.	n.a.	n.a.	n.a.
		1843	sodN	Nickel-containing superoxide dismutase	n.a.	n.a.	n.a.	n.a.	n.a.	n.a.	n.a.	n.a.	n.a.	n.a.	n.a.	n.a.	n.a.	n.a.	n.a.	n.a.	n.a.		0	-0.08 +/- 0.06	-1.26 +/- 0.22	-0.49 +/- 0.22	-0.25 +/- 0.08	0.02 +/- 0.16	0.38 +/- 0.27	0.44 +/- 0.31	0.02 +/- 0.19	-0.54 +/- 0.65	-1.71 +/- 0.46	-0.91 +/- 0.51	-0.75 +/- 0.28	-0.39 +/- 0.38	-0.02 +/- 0.41	0.09 +/- 0.28	PMM1294
		269	rub/hoxR	Rubredoxin	SynWH7803_0251	0	2.77 +/- 0.53	2.98 +/- 0.41	1.85 +/- 0.04	0.16 +/- 0.52	0.44 +/- 0.41	0.64 +/- 0.56	0.57 +/- 0.23	1.12 +/- 0.06	3.51 +/- 0.23	3.97 +/- 0.12	2.38 +/- 0.11	0.97 +/- 0.34	0.37 +/- 0.16	0.57 +/- 0.26	1.06 +/- 0.24		0	0.42 +/- 1.69	-0.19 +/- 0.34	-0.51 +/- 1.11	-0.85 +/- 0.75	-1.59 +/- 1.15	-0.18 +/- 0.07	-0.35 +/- 1.76	-0.15 +/- 0.48	-0.03 +/- 0.72	-1.21 +/- 0.42	-0.77 +/- 0.17	-2.37 +/- 0.71	-1.81 +/- 0.71	-1.91 +/- 0.11	-0.82 +/- 0.16	PMM0295
		308	n.a.	Glutathione peroxidase	SynWH7803_0151	0	5.14 +/- 0.33	5.69 +/- 0.32	5.17 +/- 0.83	2.41 +/- 1.12	1.14 +/- 0.85	0.79 +/- 0.93	0.41 +/- 0.98	0.59 +/- 0.51	5.57 +/- 0.65	6.84 +/- 0.66	7.04 +/- 0.71	2.21 +/- 0.71	1.41 +/- 0.69	0.76 +/- 0.41	0.34 +/- 0.69		0	1.42 +/- 0.22	-0.61 +/- 0.15	0.65 +/- 0.08	-0.28 +/- 0.18	0.19 +/- 0.18	0.75 +/- 0.11	0.88 +/- 0.26	0.71 +/- 0.05	0.89 +/- 0.72	-0.94 +/- 0.29	-0.39 +/- 0.23	-1.18 +/- 0.05	-0.84 +/- 0.21	1.13 +/- 1.05	0.19 +/- 0.12	PMM1006
		445	grxC	Glutaredoxin	SynWH7803_2322	0	1.42 +/- 0.06	1.41 +/- 0.59	1.22 +/- 0.61	1.14 +/- 1.32	-0.88 +/- 0.88	-0.44 +/- 0.86	-0.17 +/- 0.77	-0.34 +/- 0.26	2.46 +/- 0.53	2.91 +/- 0.81	1.93 +/- 0.62	1.13 +/- 0.49	-0.33 +/- 0.51	-0.67 +/- 0.72	-0.41 +/- 0.98		0	0.81 +/- 0.41	-0.04 +/- 0.23	0.32 +/- 0.02	0.01 +/- 0.19	0.08 +/- 0.35	0.45 +/- 0.16	0.38 +/- 0.03	0.08 +/- 0.31	0.81 +/- 0.22	-0.58 +/- 0.21	-0.79 +/- 0.33	-1.09 +/- 0.01	-0.26 +/- 0.83	-0.99 +/- 0.34	-0.23 +/- 0.13	PMM0179
		38	prxQ	Peroxiredoxin	SynWH7803_2172	0	2.85 +/- 0.57	3.13 +/- 0.52	2.31 +/- 0.56	2.13 +/- 1.36	2.19 +/- 1.46	1.61 +/- 0.75	0.76 +/- 1.02	1.61 +/- 1.57	3.32 +/- 0.62	4.95 +/- 1.02	4.25 +/- 0.67	2.82 +/- 1.01	2.03 +/- 0.13	2.32 +/- 0.16	2.31 +/- 0.19		0	-1.65 +/- 0.42	-3.51 +/- 0.46	0.31 +/- 0.05	1.09 +/- 0.02	0.88 +/- 0.24	0.29 +/- 0.21	0.94 +/- 0.03	0.11 +/- 0.27	-1.99 +/- 0.11	-3.16 +/- 0.36	-1.57 +/- 0.21	-0.15 +/- 0.28	-0.15 +/- 0.25	0.33 +/- 0.77	0.12 +/- 0.07	PMM0079
		812	prxQ	Peroxiredoxin	n.a.	n.a.	n.a.	n.a.	n.a.	n.a.	n.a.	n.a.	n.a.	n.a.	n.a.	n.a.	n.a.	n.a.	n.a.	n.a.	n.a.		0	-0.42 +/- 0.08	-1.13 +/- 0.15	-0.91 +/- 0.07	-0.02 +/- 0.11	0.41 +/- 0.21	1.05 +/- 0.07	0.96 +/- 0.73	-0.17 +/- 0.11	-1.41 +/- 0.01	-1.55 +/- 0.03	-1.32 +/- 0.11	-0.55 +/- 0.17	-0.05 +/- 0.07	0.22 +/- 0.15	0.39 +/- 0.01	PMM0903
		8024	prxQ	Peroxiredoxin	n.a.	n.a.	n.a.	n.a.	n.a.	n.a.	n.a.	n.a.	n.a.	n.a.	n.a.	n.a.	n.a.	n.a.	n.a.	n.a.	n.a.		0	2.04 +/- 0.34	1.13 +/- 0.23	0.82 +/- 0.27	0.09 +/- 0.19	-0.14 +/- 0.24	0.11 +/- 0.34	0.64 +/- 0.33	0.59 +/- 0.29	1.36 +/- 0.17	0.88 +/- 0.31	0.55 +/- 0.41	-0.34 +/- 0.13	-0.09 +/- 0.68	-0.83 +/- 0.16	-0.25 +/- 0.11	PMM0345
		167	2-Cys prx	2-Cys Peroxiredoxin	SynWH7803_1118	0	5.54 +/- 0.47	6.44 +/- 0.52	5.09 +/- 0.73	2.21 +/- 1.07	2.15 +/- 1.04	2.21 +/- 1.46	0.66 +/- 0.57	0.81 +/- 0.41	6.76 +/- 0.71	7.86 +/- 0.47	6.83 +/- 0.56	2.71 +/- 0.61	1.45 +/- 0.56	1.31 +/- 0.58	0.74 +/- 0.79		0	0.67 +/- 0.26	0.19 +/- 0.17	1.29 +/- 0.25	1.08 +/- 0.23	1.12 +/- 0.35	1.35 +/- 0.26	1.16 +/- 0.34	0.11 +/- 0.16	0.71 +/- 0.35	-0.19 +/- 0.18	-0.06 +/- 0.24	-0.02 +/- 0.13	1.28 +/- 0.43	1.23 +/- 0.21	0.78 +/- 0.19	PMM0856
		8028	trxA	Thioredoxin (m-type)	SynWH7803_1592	0	1.49 +/- 0.02	1.94 +/- 0.15	2.29 +/- 0.13	1.79 +/- 0.91	0.21 +/- 0.58	0.31 +/- 0.64	-0.16 +/- 0.61	-0.59 +/- 0.06	2.04 +/- 0.12	2.61 +/- 0.31	2.99 +/- 0.09	1.94 +/- 0.28	0.41 +/- 0.11	-0.31 +/- 0.41	-0.42 +/- 0.65		0	1.13 +/- 0.36	0.34 +/- 0.15	0.42 +/- 0.22	0.81 +/- 0.35	0.61 +/- 0.05	0.19 +/- 0.13	0.35 +/- 0.63	0.81 +/- 0.51	0.64 +/- 0.14	0.51 +/- 0.12	0.16 +/- 0.21	-0.58 +/- 0.05	-0.34 +/- 0.04	0.01 +/- 0.41	-0.49 +/- 0.07	PMM1061
		1301	n.a.	Thioredoxin reductase fused with a thioredoxin domain (large NTR System or NTRC)	SynWH7803_1634	0	1.41 +/- 0.51	1.62 +/- 0.74	1.06 +/- 0.92	0.26 +/- 1.74	0.71 +/- 1.41	1.22 +/- 1.38	0.79 +/- 0.98	0.95 +/- 1.01	2.21 +/- 0.61	2.73 +/- 0.77	2.31 +/- 0.62	-0.41 +/- 0.55	-0.16 +/- 0.73	0.36 +/- 0.62	0.72 +/- 0.52		0	-0.28 +/- 0.18	0.44 +/- 0.41	2.18 +/- 0.29	1.62 +/- 0.21	0.85 +/- 0.19	0.27 +/- 0.23	-0.34 +/- 0.58	-0.86 +/- 0.31	-0.62 +/- 0.43	-0.31 +/- 0.06	1.07 +/- 0.31	0.39 +/- 0.23	0.91 +/- 0.72	0.19 +/- 0.19	-1.52 +/- 0.14	PMM1150
		471	txlA	Thioredoxin-like protein TxlA	SynWH7803_0324	0	2.03 +/- 0.43	1.75 +/- 0.11	1.29 +/- 0.11	0.44 +/- 0.41	-0.15 +/- 0.36	-0.36 +/- 0.66	-0.04 +/- 0.16	0.82 +/- 0.02	2.92 +/- 0.14	3.74 +/- 0.23	2.72 +/- 0.35	1.01 +/- 0.23	0.55 +/- 0.17	0.61 +/- 0.11	0.94 +/- 0.04		0	1.35 +/- 0.03	0.44 +/- 0.21	0.59 +/- 0.56	-0.03 +/- 0.31	0.05 +/- 0.04	0.63 +/- 0.01	0.68 +/- 0.28	0.59 +/- 0.52	2.71 +/- 0.65	0.48 +/- 0.22	0.29 +/- 0.27	0.05 +/- 0.44	1.16 +/- 1.31	-0.91 +/- 0.31	0.14 +/- 0.07	PMM0242
		1171	n.a.	Possible thioredoxin	SynWH7803_0264	0	2.27 +/- 0.26	1.84 +/- 0.06	1.16 +/- 0.63	0.69 +/- 0.91	0.23 +/- 0.69	0.21 +/- 0.84	0.77 +/- 0.73	0.75 +/- 0.26	3.03 +/- 0.11	3.13 +/- 0.32	2.43 +/- 0.06	0.83 +/- 0.08	-0.17 +/- 0.91	0.24 +/- 0.31	0.39 +/- 0.16		0	-0.99 +/- 0.11	-1.53 +/- 0.03	-1.71 +/- 0.06	-1.25 +/- 0.15	0.01 +/- 0.24	0.83 +/- 0.09	1.42 +/- 0.47	0.32 +/- 0.19	-0.91 +/- 0.18	-1.16 +/- 0.07	-2.06 +/- 0.04	-1.05 +/- 0.12	0.28 +/- 0.85	0.06 +/- 0.11	0.91 +/- 0.12	PMM0283
		1233	n.a.	Possible thioredoxin	SynWH7803_0593	0	0.99 +/- 0.01	0.48 +/- 0.01	0.43 +/- 0.03	0.01 +/- 0.49	-0.01 +/- 0.46	0.09 +/- 0.52	-0.73 +/- 0.17	0.45 +/- 0.11	1.48 +/- 0.21	2.06 +/- 0.18	0.86 +/- 0.11	1.73 +/- 0.07	0.94 +/- 0.22	0.58 +/- 0.22	0.29 +/- 0.22		0	-0.27 +/- 0.25	-0.74 +/- 0.11	-0.43 +/- 0.19	0.57 +/- 0.05	1.05 +/- 0.34	1.68 +/- 0.33	1.55 +/- 0.08	0.66 +/- 0.66	-0.78 +/- 0.42	-1.18 +/- 0.22	-0.78 +/- 0.53	-0.43 +/- 0.33	0.13 +/- 0.02	0.62 +/- 0.15	0.82 +/- 0.56	PMM0412
		47	trxB	Thioredoxin (x-type)	SynWH7803_1890	0	0.46 +/- 0.05	0.29 +/- 0.19	-0.56 +/- 0.34	-1.21 +/- 0.82	-0.91 +/- 0.81	-0.31 +/- 0.85	-1.03 +/- 0.31	-0.01 +/- 0.45	1.31 +/- 0.15	1.85 +/- 0.22	0.61 +/- 0.36	-1.22 +/- 0.07	-1.26 +/- 0.32	-1.02 +/- 0.21	-0.37 +/- 0.43		n.a.	n.a.	n.a.	n.a.	n.a.	n.a.	n.a.	n.a.	n.a.	n.a.	n.a.	n.a.	n.a.	n.a.	n.a.	n.a.	n.a.
		1644	ftrV	Ferredoxin-thioredoxin_reductase,_variable_chain	SynWH7803_1993	0	0.48 +/- 0.01	0.01 +/- 0.47	-0.26 +/- 0.46	-1.21 +/- 0.91	-2.75 +/- 0.86	-0.63 +/- 0.69	0.63 +/- 0.35	-1.89 +/- 0.51	0.01 +/- 0.67	-0.61 +/- 0.68	-0.13 +/- 0.61	-2.31 +/- 0.16	-2.85 +/- 0.28	-2.43 +/- 0.05	-2.14 +/- 0.03		n.a.	n.a.	n.a.	n.a.	n.a.	n.a.	n.a.	n.a.	n.a.	n.a.	n.a.	n.a.	n.a.	n.a.	n.a.	n.a.	n.a.
		1648	ftrC	Ferredoxin-thioredoxin_reductase_catalytic_chain	SynWH7803_2151	0	0.14 +/- 0.43	0.38 +/- 0.14	-0.48 +/- 0.07	-1.25 +/- 0.33	-1.35 +/- 0.03	-0.89 +/- 0.02	-0.08 +/- 0.09	-0.81 +/- 0.16	0.24 +/- 0.55	0.58 +/- 0.84	-0.03 +/- 0.77	-1.74 +/- 0.95	-2.82 +/- 0.11	-2.24 +/- 0.07	-2.22 +/- 0.24		n.a.	n.a.	n.a.	n.a.	n.a.	n.a.	n.a.	n.a.	n.a.	n.a.	n.a.	n.a.	n.a.	n.a.	n.a.	n.a.	n.a.
		1904	n.a.	Thioredoxin-disulfide reductase (NTR system)	n.a.	n.a.	n.a.	n.a.	n.a.	n.a.	n.a.	n.a.	n.a.	n.a.	n.a.	n.a.	n.a.	n.a.	n.a.	n.a.	n.a.		0	1.76 +/- 0.52	0.97 +/- 0.18	3.66 +/- 0.14	3.94 +/- 0.55	2.11 +/- 0.53	0.84 +/- 0.17	1.13 +/- 0.63	0.26 +/- 0.15	0.74 +/- 0.21	0.83 +/- 0.68	2.13 +/- 0.03	1.46 +/- 0.53	0.78 +/- 0.04	1.23 +/- 0.95	-0.05 +/- 0.31	PMM0211
	DNA Repair-Photolyase and DNA Photolyase/FAD domains	1330	phrA	Deoxyribodipyrimidine photolyase (DNA photolyase)	SynWH7803_0262	0	3.77 +/- 0.44	4.18 +/- 0.76	2.46 +/- 0.15	-0.17 +/- 0.13	-0.02 +/- 0.31	-0.13 +/- 0.07	-0.35 +/- 0.13	-0.86 +/- 0.45	4.69 +/- 0.25	5.78 +/- 0.01	4.31 +/- 0.22	0.43 +/- 0.22	-0.18 +/- 0.16	-0.28 +/- 0.32	-0.95 +/- 0.45		0	4.41 +/- 0.35	4.09 +/- 0.11	0.95 +/- 0.53	-0.65 +/- 0.63	-0.17 +/- 0.56	-0.04 +/- 0.45	2.19 +/- 0.92	0.29 +/- 0.16	2.98 +/- 0.15	4.52 +/- 0.77	2.04 +/- 0.81	0.11 +/- 0.19	-0.76 +/- 0.19	0.46 +/- 0.74	0.97 +/- 0.41	PMM0285
		1460	n.a.	Uncharacterized protein related to deoxyribodipyrimidine photolyase	SynWH7803_1271	0	2.61 +/- 0.21	2.42 +/- 0.18	1.51 +/- 0.49	0.71 +/- 0.56	0.51 +/- 0.42	1.11 +/- 0.65	0.45 +/- 0.37	0.47 +/- 0.22	3.12 +/- 0.14	3.91 +/- 0.31	2.54 +/- 0.47	1.18 +/- 0.55	0.79 +/- 0.36	0.51 +/- 0.37	0.56 +/- 0.52		0	3.24 +/- 0.09	3.24 +/- 0.19	1.78 +/- 0.01	1.36 +/- 0.81	0.91 +/- 0.19	1.01 +/- 0.23	0.86 +/- 0.01	1.77 +/- 0.58	3.16 +/- 0.04	2.82 +/- 0.24	2.48 +/- 0.15	2.46 +/- 0.97	0.83 +/- 0.24	4.11 +/- 1.16	1.53 +/- 0.16	PMM0425
		1540	n.a.	FAD binding domain-containing protein	SynWH7803_0267	0	2.73 +/- 0.36	2.52 +/- 0.07	1.36 +/- 0.78	-0.24 +/- 1.02	-0.68 +/- 0.94	-0.45 +/- 0.73	-0.95 +/- 0.66	-0.27 +/- 0.03	3.33 +/- 0.32	4.65 +/- 0.61	2.93 +/- 0.33	-0.16 +/- 0.54	-0.58 +/- 0.44	-0.96 +/- 0.49	-1.16 +/- 0.84		n.a.	n.a.	n.a.	n.a.	n.a.	n.a.	n.a.	n.a.	n.a.	n.a.	n.a.	n.a.	n.a.	n.a.	n.a.	n.a.	n.a.
		1541	n.a.	DNA photolyase light-harvesting cofactor binding domain-containing protein	SynWH7803_0266	0	4.97 +/- 0.27	5.17 +/- 0.41	3.75 +/- 0.84	0.93 +/- 0.96	0.84 +/- 1.14	0.88 +/- 1.23	0.36 +/- 0.96	-0.06 +/- 0.53	5.65 +/- 0.69	6.96 +/- 0.74	5.07 +/- 0.51	1.31 +/- 0.31	0.74 +/- 0.39	0.38 +/- 0.44	0.06 +/- 0.72		n.a.	n.a.	n.a.	n.a.	n.a.	n.a.	n.a.	n.a.	n.a.	n.a.	n.a.	n.a.	n.a.	n.a.	n.a.	n.a.	n.a.
		1584	phrB	Deoxyribodipyrimidine photolyase (DNA photolyase)	SynWH7803_0636	0	2.04 +/- 0.05	2.21 +/- 0.04	1.71 +/- 0.35	0.79 +/- 0.43	0.18 +/- 0.48	0.48 +/- 0.87	-0.15 +/- 0.54	0.21 +/- 0.16	2.97 +/- 0.31	4.32 +/- 0.56	2.61 +/- 0.35	2.39 +/- 0.04	1.11 +/- 0.08	0.61 +/- 0.14	0.22 +/- 0.18		n.a.	n.a.	n.a.	n.a.	n.a.	n.a.	n.a.	n.a.	n.a.	n.a.	n.a.	n.a.	n.a.	n.a.	n.a.	n.a.	n.a.
		3563	n.a.	Flavin adenine dinucleotide binding domain-containing protein	n.a.	n.a.	n.a.	n.a.	n.a.	n.a.	n.a.	n.a.	n.a.	n.a.	n.a.	n.a.	n.a.	n.a.	n.a.	n.a.	n.a.		0	2.11 +/- 0.03	1.82 +/- 0.03	0.29 +/- 0.07	0.53 +/- 0.49	0.62 +/- 0.03	0.63 +/- 0.04	0.69 +/- 0.09	1.46 +/- 0.86	2.33 +/- 0.15	2.53 +/- 0.02	1.21 +/- 0.47	1.44 +/- 0.87	-0.74 +/- 0.64	0.74 +/- 0.42	0.74 +/- 0.42	PMM1360
	DNA Repair-Others	538	recA	Recombinase A	SynWH7803_0439	0	2.31 +/- 0.07	2.27 +/- 0.18	2.23 +/- 0.29	1.64 +/- 0.64	0.87 +/- 0.49	0.61 +/- 0.46	-0.09 +/- 0.66	2.06 +/- 0.49	2.71 +/- 0.44	3.03 +/- 0.36	2.36 +/- 0.01	2.97 +/- 0.04	2.54 +/- 0.25	2.04 +/- 0.44	1.31 +/- 0.15		0	-1.64 +/- 0.37	-0.56 +/- 0.15	3.06 +/- 0.12	5.46 +/- 0.23	4.31 +/- 0.34	3.13 +/- 0.48	0.45 +/- 0.09	-0.27 +/- 0.04	-1.77 +/- 0.19	-0.81 +/- 0.02	0.29 +/- 0.21	2.72 +/- 0.43	2.98 +/- 0.31	2.59 +/- 0.01	0.86 +/- 0.44	PMM1562
		367	uvrA	Excinuclease ABC subunit A	SynWH7803_2529	0	2.51 +/- 0.01	2.56 +/- 0.01	1.64 +/- 0.51	0.01 +/- 0.73	-0.38 +/- 0.73	-0.34 +/- 0.75	-1.93 +/- 0.75	-1.33 +/- 0.14	2.91 +/- 0.14	3.99 +/- 0.06	2.23 +/- 0.23	1.31 +/- 0.24	0.02 +/- 0.09	-0.48 +/- 0.03	-1.29 +/- 0.09		0	-0.82 +/- 0.64	1.95 +/- 0.07	7.44 +/- 0.49	6.61 +/- 0.14	4.46 +/- 0.25	4.48 +/- 0.63	1.89 +/- 0.24	0.02 +/- 0.01	-0.07 +/- 0.41	2.21 +/- 0.42	5.21 +/- 0.09	5.41 +/- 0.38	4.34 +/- 0.22	3.21 +/- 0.21	1.94 +/- 0.09	PMM1712
	Cell Cycle and Division	64	sepF	Cell division protein SepF (Cdv2)	SynWH7803_0572	0	0.31 +/- 0.01	1.37 +/- 0.01	2.88 +/- 0.26	2.59 +/- 0.07	1.07 +/- 0.05	-0.01 +/- 0.18	-1.83 +/- 0.15	-0.14 +/- 0.59	1.17 +/- 0.59	2.78 +/- 0.21	3.34 +/- 0.11	2.99 +/- 0.35	2.28 +/- 0.67	1.16 +/- 0.55	-0.14 +/- 0.54		0	1.42 +/- 0.26	1.93 +/- 0.24	5.16 +/- 0.18	5.46 +/- 0.04	3.44 +/- 0.26	2.48 +/- 0.06	0.34 +/- 1.37	1.19 +/- 0.09	1.42 +/- 0.08	1.35 +/- 0.25	3.56 +/- 0.07	3.35 +/- 0.23	2.64 +/- 0.38	1.23 +/- 0.39	0.44 +/- 0.04	PMM0395
		705	ftsZ	Cell division protein FtsZ	SynWH7803_1759	0	1.15 +/- 0.31	0.98 +/- 0.25	0.49 +/- 0.55	-1.04 +/- 0.83	-1.11 +/- 0.76	-0.64 +/- 0.77	-1.23 +/- 0.11	-0.74 +/- 0.03	1.61 +/- 0.06	1.61 +/- 0.32	1.76 +/- 0.81	-1.09 +/- 0.78	-1.34 +/- 0.58	-1.44 +/- 0.56	-1.01 +/- 0.77		0	-0.82 +/- 0.64	1.95 +/- 0.07	7.44 +/- 0.49	6.61 +/- 0.14	4.46 +/- 0.25	4.48 +/- 0.63	1.89 +/- 0.24	0.02 +/- 0.01	-0.07 +/- 0.41	2.21 +/- 0.42	5.21 +/- 0.09	5.41 +/- 0.38	4.34 +/- 0.22	3.21 +/- 0.21	1.94 +/- 0.09	PMM1309
		950	dnaA	chromosomal replication initiator protein	SynWH7803_0702	0	2.43 +/- 0.41	2.16 +/- 0.07	1.11 +/- 0.66	-1.27 +/- 0.55	-1.26 +/- 0.28	-0.74 +/- 0.74	-1.28 +/- 0.03	-1.55 +/- 0.41	2.62 +/- 0.07	3.43 +/- 0.22	2.51 +/- 0.41	-1.52 +/- 0.59	-1.62 +/- 0.24	-1.67 +/- 0.32	-1.99 +/- 0.31		0	1.42 +/- 0.26	1.93 +/- 0.24	5.16 +/- 0.18	5.46 +/- 0.04	3.44 +/- 0.26	2.48 +/- 0.06	0.34 +/- 1.37	1.19 +/- 0.09	1.42 +/- 0.08	1.35 +/- 0.25	3.56 +/- 0.07	3.35 +/- 0.23	2.64 +/- 0.38	1.23 +/- 0.39	0.44 +/- 0.04	PMM0565
	Circadian Clock	1641	kaiA	Circadian clock protein KaiA	SynWH7803_1966	0	0.55 +/- 0.45	1.82 +/- 0.71	5.29 +/- 0.59	5.85 +/- 0.28	3.58 +/- 0.12	2.21 +/- 0.13	1.01 +/- 0.17	0.08 +/- 0.38	0.98 +/- 0.87	1.49 +/- 0.54	3.49 +/- 0.28	6.77 +/- 0.67	5.43 +/- 0.97	2.89 +/- 1.22	0.42 +/- 1.18		n.a.	n.a.	n.a.	n.a.	n.a.	n.a.	n.a.	n.a.	n.a.	n.a.	n.a.	n.a.	n.a.	n.a.	n.a.	n.a.	n.a.
		1087	kaiB	Circadian clock protein KaiB	SynWH7803_1965	0	0.75 +/- 0.08	2.63 +/- 0.34	5.67 +/- 0.23	5.39 +/- 0.59	2.91 +/- 0.71	1.66 +/- 0.58	0.31 +/- 0.62	3.47 +/- 0.14	2.03 +/- 0.31	2.01 +/- 0.36	3.66 +/- 0.68	5.95 +/- 0.89	4.85 +/- 0.41	4.16 +/- 0.06	3.27 +/- 0.19		0	-1.51 +/- 0.49	-2.41 +/- 0.29	-1.56 +/- 0.33	-0.37 +/- 0.08	0.28 +/- 0.15	0.73 +/- 0.02	0.53 +/- 0.12	0.35 +/- 0.29	-1.85 +/- 0.18	-3.28 +/- 0.31	-2.21 +/- 0.18	-1.32 +/- 0.27	-0.51 +/- 0.42	-0.09 +/- 0.29	0.29 +/- 0.21	PMM1343
		1086	kaiC	Circadian clock protein kinase KaiC	SynWH7803_1964	0	1.11 +/- 0.12	2.87 +/- 0.04	5.26 +/- 0.12	5.09 +/- 0.14	3.18 +/- 0.43	1.73 +/- 0.47	0.21 +/- 0.31	1.69 +/- 0.04	2.04 +/- 0.35	1.98 +/- 0.07	3.76 +/- 0.18	6.36 +/- 0.08	4.67 +/- 0.04	3.25 +/- 0.26	1.47 +/- 0.34		0	-0.25 +/- 0.03	-0.45 +/- 0.08	0.51 +/- 0.39	0.65 +/- 0.11	0.35 +/- 0.32	0.88 +/- 0.13	0.92 +/- 0.33	-0.47 +/- 0.24	-0.61 +/- 0.11	-0.48 +/- 0.34	-0.61 +/- 0.07	-0.95 +/- 0.03	-1.07 +/- 0.32	-0.07 +/- 0.41	0.36 +/- 0.31	PMM1342
	Gene regulation	9056	rpoD4	Type II alternative RNA polymerase sigma factor, sigma-70 family	SynWH7803_2501	0	1.55 +/- 0.29	2.34 +/- 0.09	4.18 +/- 0.72	4.88 +/- 0.91	2.95 +/- 0.68	2.13 +/- 0.68	0.12 +/- 0.81	0.78 +/- 0.47	3.23 +/- 1.03	3.71 +/- 0.91	4.89 +/- 1.02	5.31 +/- 0.62	4.01 +/- 0.11	2.19 +/- 0.11	1.13 +/- 0.12		0	1.02 +/- 0.04	0.67 +/- 0.45	-1.75 +/- 0.03	-1.31 +/- 0.13	-1.15 +/- 0.06	-0.77 +/- 0.13	-0.37 +/- 0.11	-0.41 +/- 0.13	-0.09 +/- 0.06	0.99 +/- 0.44	-1.79 +/- 0.11	-2.21 +/- 0.02	-1.83 +/- 0.27	-2.51 +/- 0.06	-1.91 +/- 0.09	PMM1697
		1	rpoD8	Type II alternative RNA polymerase sigma factor, sigma-70 family	SynWH7803_1544	0	0.81 +/- 0.01	0.79 +/- 0.01	0.64 +/- 0.74	-1.01 +/- 1.79	-0.58 +/- 1.53	-0.23 +/- 1.47	-0.11 +/- 1.34	-0.51 +/- 1.01	2.55 +/- 1.01	4.08 +/- 1.06	2.44 +/- 0.62	-1.28 +/- 0.53	-2.05 +/- 0.44	-1.97 +/- 0.48	-0.75 +/- 0.73		0	-1.81 +/- 0.64	-0.49 +/- 0.16	2.97 +/- 0.39	3.24 +/- 0.18	0.65 +/- 0.42	0.73 +/- 0.27	0.33 +/- 0.08	-0.83 +/- 0.02	-2.06 +/- 0.27	-1.08 +/- 0.31	0.01 +/- 0.13	2.87 +/- 0.14	1.28 +/- 0.35	1.01 +/- 0.51	-0.46 +/- 0.15	PMM1629
		105	nblS	Two-component system sensor histidine kinase NblS	SynWH7803_1963	0	2.12 +/- 0.61	1.62 +/- 0.25	0.87 +/- 0.23	-0.47 +/- 0.21	-0.28 +/- 0.23	0.28 +/- 0.22	0.19 +/- 0.16	0.82 +/- 0.32	2.98 +/- 0.48	2.83 +/- 0.32	1.47 +/- 0.38	0.41 +/- 0.33	0.09 +/- 0.38	0.21 +/- 0.49	0.59 +/- 0.26		0	1.95 +/- 0.08	1.97 +/- 0.23	0.08 +/- 0.23	0.47 +/- 0.23	1.14 +/- 0.17	1.21 +/- 0.22	0.96 +/- 0.38	0.84 +/- 0.33	1.62 +/- 0.14	1.08 +/- 0.13	0.37 +/- 0.17	0.63 +/- 0.39	0.82 +/- 0.28	1.96 +/- 0.23	1.16 +/- 0.28	PMM1341
		8014	rpaA	Two-component system response regulator RpaA	SynWH7803_2242	0	1.88 +/- 0.01	4.95 +/- 0.01	4.48 +/- 0.11	3.01 +/- 0.29	1.66 +/- 0.18	1.32 +/- 0.21	0.41 +/- 0.45	0.22 +/- 0.08	3.39 +/- 0.08	5.33 +/- 0.12	4.53 +/- 0.04	3.56 +/- 0.27	2.33 +/- 0.57	1.58 +/- 0.29	0.45 +/- 0.42		0	1.09 +/- 0.15	2.05 +/- 0.57	2.48 +/- 0.15	1.31 +/- 0.14	1.14 +/- 0.17	2.15 +/- 0.35	1.04 +/- 0.09	-0.17 +/- 0.22	1.51 +/- 0.37	2.86 +/- 0.37	0.91 +/- 0.08	-0.57 +/- 0.31	0.71 +/- 0.36	-0.22 +/- 0.11	-0.04 +/- 0.18	PMM0128
